# Supplementary material for: HTRA1 disaggregates α-synuclein amyloid fibrils and converts them into non-toxic and seeding incompetent species
Source: Nat Commun. 2024 Mar 18;15:2436. doi: 10.1038/s41467-024-46538-8 (PMC10948756; doi:10.1038/s41467-024-46538-8)
Supplement: Supplementary file 4 — Source Data [file 41467_2024_46538_MOESM4_ESM.xlsx]

## Sheet: Figure 1
Figure 1c										Figure 1d										Figure 1e
Figure 1g																	Figure 1h
Time (min)	TDP-43-MBP			TDP-43 (cleaved)			TDP-43+HTRA1			TDP-43+HTRA1S328A			TDP-43+HTRA2				Time ( min)	GST-FUS			FUS (cleaved)			FUS + HTRA1			FUS + HTRA1S328A			FUS + HTRA2
0	0	0	0	0	0	0	0	0	0	0	0	0	0	0	0		0	1.80412	1.80412	1.80412	0.522193	0.522193	0.522193	4.03023	4.03023	4.03023	2.55754	2.55754	2.55754	0.522193	0.522193	0.522193
5	0	0	-0.22748	9.32666	8.8717	19.5632	3.86715	9.55414	13.6488	12.7389	5.45951	9.78162	10.6915	7.96178	4.09463		5	1.80412	1.03093	1.03093	0.522193	1.30548	-0.261097	3.27456	3.27456	4.03023	1.79028	2.55754	1.02302	-0.261097	0.522193	0.522193
10	0.22748	-0.22748	-0.22748	27.7525	17.7434	49.5905	15.4686	19.5632	34.8044	32.9845	12.7389	26.8426	25.9327	17.5159	15.6961		10	1.80412	0.257732	1.03093	0.522193	0.522193	-0.261097	3.27456	2.51889	3.27456	0.255754	1.79028	1.02302	-1.04439	0.522193	0.522193
15	0.22748	0	-0.22748	47.9982	23.6579	81.4377	32.0746	26.6151	54.5951	49.3631	20.2457	46.8608	45.0409	29.5723	29.1174		15	1.03093	0.257732	1.03093	0.522193	0.522193	-0.261097	2.51889	2.51889	2.51889	0.255754	1.02302	1.02302	-0.261097	0.522193	-0.261097
20	0	0	-0.454959	64.6042	29.3449	110.328	47.0883	31.6197	70.2912	56.6424	33.667	67.5614	67.7889	39.8089	40.0364		20	1.03093	0.257732	1.03093	0.522193	0.522193	-1.04439	1.76322	2.51889	2.51889	-0.511509	1.79028	0.255754	-0.261097	1.30548	-0.261097
25	0	0	-0.454959	80.5278	33.4395	133.076	58.9172	36.3967	79.8453	62.7843	43.6761	85.9873	89.3995	50.5005	51.8653		25	1.03093	-0.515464	1.03093	1.30548	1.30548	-0.261097	2.51889	1.76322	1.76322	-0.511509	1.79028	-0.511509	0.522193	2.08877	-0.261097
30	0	0	-0.454959	93.4941	37.5341	148.317	69.8362	40.0364	89.6269	66.6515	46.8608	99.636	95.0864	58.0073	60.9645		30	1.03093	-0.515464	0.257732	1.30548	3.65535	-0.261097	1.76322	1.00756	2.51889	-0.511509	1.02302	0.255754	2.87206	2.87206	-0.261097
35	0	0	-0.454959	103.731	43.6761	156.278	81.8926	43.2211	92.1292	78.7079	48.9081	112.375	95.7689	57.3248	71.2011		35	0.257732	-0.515464	0.257732	2.87206	5.22193	0.522193	1.76322	1.76322	1.76322	-1.27877	1.02302	0.255754	8.35509	5.22193	2.08877
40	0	0.22748	-0.454959	110.1	41.6288	160.146	94.6315	45.2684	90.7643	87.5796	50.7279	124.886	97.3612	57.0974	78.0255		40	0.257732	-0.515464	0.257732	6.00522	8.35509	2.08877	1.76322	1.00756	1.76322	-0.511509	1.02302	-0.511509	20.8877	8.35509	11.4883
45	0	0.22748	-0.454959	113.285	38.444	161.056	99.1811	46.6333	91.4468	83.7125	51.8653	132.393	99.1811	58.0073	82.1201		45	0.257732	-0.515464	0.257732	9.92167	12.2715	9.13838	1.76322	1.00756	1.76322	-1.27877	1.02302	0.255754	39.6867	13.8381	36.5535
50	0	0.22748	-0.454959	114.65	36.8517	160.146	93.0391	47.7707	92.8116	82.8025	52.7753	136.488	99.8635	59.1447	87.5796		50	0.257732	-0.515464	0.257732	15.4047	18.5379	28.7206	1.76322	1.00756	1.76322	-1.27877	1.79028	0.255754	60.8355	23.2376	63.9687
55	0	0.22748	-0.22748	114.422	35.9418	159.918	92.3567	48.2257	95.3139	85.3048	53.4577	138.763	99.636	59.8271	90.5369		55	0.257732	-0.515464	0.257732	24.0209	26.3708	54.5692	1.00756	1.00756	1.76322	-1.27877	1.79028	0.255754	79.6345	33.4204	89.0339
60	0	0.22748	-0.22748	114.422	35.7143	157.188	91.9017	48.6806	99.1811	88.2621	54.1401	140.127	99.1811	60.5096	91.2193		60	0.257732	-0.515464	0.257732	33.4204	36.5535	77.2846	1.00756	1.00756	1.76322	-0.511509	1.79028	1.79028	94.517	43.6031	109.399
65	0	0.22748	-0.22748	113.74	35.4868	155.141	91.2193	48.9081	100.773	90.0819	54.3676	138.99	97.5887	60.9645	95.9964		65	0.257732	-0.515464	0.257732	43.6031	46.7363	96.0836	1.00756	1.00756	1.76322	0.255754	2.55754	4.85934	104.7	53.0026	125.065
70	0	0.22748	-0.22748	113.057	35.2593	154.459	90.7643	49.1356	101.683	91.4468	54.8226	138.99	97.1338	60.2821	98.7261		70	0.257732	-0.515464	0.257732	52.2193	56.1358	112.533	1.00756	0.251889	1.00756	1.79028	2.55754	10.9974	113.316	60.8355	138.381
75	0	0.22748	-0.22748	112.83	35.0318	153.321	90.7643	49.3631	101.456	92.3567	55.05	141.947	95.7689	59.8271	105.096		75	0.257732	-0.515464	1.03093	58.4856	63.9687	126.632	1.00756	0.251889	1.00756	4.85934	3.32481	20.9719	118.799	66.3185	149.347
80	-0.22748	0.454959	-0.22748	112.602	34.8044	151.956	90.3094	49.3631	100.318	93.2666	55.2775	144.904	96.6788	59.1447	109.873		80	0.257732	-0.515464	1.03093	63.9687	69.4517	138.381	1.00756	1.00756	1.00756	10.9974	4.09207	32.4808	121.932	71.0183	157.18
85	0	0.454959	-0.22748	112.147	34.3494	152.639	90.0819	49.5905	99.1811	94.1765	55.505	146.952	95.3139	58.4622	111.465		85	0.257732	-0.515464	1.03093	68.6684	74.1514	146.214	1.00756	1.00756	1.00756	17.9028	4.09207	46.2916	126.632	74.1514	164.23
90	0	0.454959	-0.22748	112.602	34.1219	153.549	89.6269	49.818	96.4513	94.6315	55.7325	148.544	95.9964	58.6897	115.105		90	0.257732	-0.515464	1.03093	71.8016	77.2846	154.047	1.00756	1.00756	1.00756	24.0409	4.85934	58.5678	128.198	77.2846	168.93
95	0	0.454959	-0.22748	111.237	34.1219	152.184	89.3995	49.818	94.859	94.859	55.7325	150.136	95.9964	57.7798	118.972		95	0.257732	-0.515464	1.03093	74.1514	78.8512	159.53	1.00756	1.00756	1.00756	31.7136	5.6266	70.0767	128.982	78.8512	172.063
100	0	0.454959	-0.22748	111.465	33.4395	151.956	89.172	49.818	94.1765	95.3139	55.96	150.591	93.7216	57.3248	122.839		100	0.257732	-0.515464	1.03093	75.718	81.201	162.663	1.00756	1.00756	1.00756	39.3862	7.16113	80.0512	128.982	79.6345	176.762
105	0.22748	0.454959	-0.22748	111.01	33.212	151.274	88.717	49.818	93.4941	95.7689	55.96	151.046	93.949	56.6424	124.886		105	0.257732	-0.515464	1.80412	77.2846	81.9843	165.013	1.00756	1.00756	1.00756	46.2916	7.92839	88.491	129.765	81.201	178.329
110	-0.22748	0.454959	-0.22748	112.375	32.9845	150.136	88.2621	50.0455	93.949	95.9964	56.1874	151.729	94.1765	57.3248	127.389		110	0.257732	-0.515464	1.80412	78.0679	82.7676	167.363	0.251889	1.00756	1.76322	53.9642	8.69565	96.1637	131.332	81.9843	179.896
115	0	0.454959	-0.22748	111.92	32.9845	152.184	88.0346	50.0455	95.5414	96.2238	56.1874	151.956	94.859	56.1874	129.663		115	1.03093	-0.515464	1.80412	78.8512	81.9843	168.146	0.251889	1.00756	1.76322	60.1023	9.46292	102.302	130.548	82.7676	183.029
120	0	0.454959	-0.22748	112.375	32.7571	153.094	87.8071	50.0455	96.2238	96.4513	56.1874	152.411	94.859	55.7325	131.711		120	1.03093	0.257732	1.80412	78.0679	82.7676	167.363	0.251889	1.00756	1.76322	64.7059	10.2302	106.905	130.548	82.7676	183.812
125	0	0.454959	-0.22748	112.147	32.5296	152.184	87.3521	50.0455	97.1338	96.4513	56.4149	152.639	92.3567	55.7325	131.711		125	1.03093	0.257732	1.80412	78.0679	81.9843	167.363	0.251889	1.00756	1.00756	69.3095	10.9974	110.742	129.765	83.5509	183.812
130	0	0.454959	-0.22748	111.465	32.3021	150.364	86.8972	50.0455	97.3612	96.6788	56.4149	153.094	93.0391	56.1874	131.256		130	1.03093	0.257732	1.80412	77.2846	81.9843	168.146	0.251889	1.00756	1.00756	72.3785	11.7647	113.811	130.548	83.5509	185.379
135	0	0.454959	-0.22748	111.465	32.0746	150.136	86.6697	50.0455	97.8162	96.9063	56.6424	153.321	91.9017	55.05	132.848		135	1.03093	0.257732	1.80412	77.2846	81.201	166.58	0.251889	1.00756	1.00756	76.2148	12.532	116.113	129.765	82.7676	186.162
140	0	0.454959	-0.22748	111.92	31.8471	151.729	86.4422	50.0455	98.0437	96.9063	56.6424	153.776	91.4468	55.2775	133.076		140	1.03093	0.257732	2.57732	76.5013	80.4178	167.363	0.251889	1.00756	1.00756	79.2839	13.2992	118.414	129.765	83.5509	185.379
145	0	0.454959	-0.22748	111.92	31.6197	151.956	85.7598	50.0455	98.4986	97.1338	56.6424	154.004	91.2193	54.5951	133.303		145	1.03093	0.257732	2.57732	77.2846	80.4178	167.363	0.251889	0.251889	1.00756	81.5857	14.0665	119.949	130.548	83.5509	186.162
150	0	0.454959	-0.22748	111.92	31.3922	153.094	85.7598	50.0455	98.2712	97.1338	56.6424	154.004	90.7643	55.05	133.758		150	1.03093	0.257732	2.57732	76.5013	79.6345	166.58	0.251889	0.251889	1.00756	83.8875	14.8338	121.483	129.765	81.9843	186.945
155	0	0.454959	-0.22748	112.602	31.1647	152.411	85.0773	50.0455	98.4986	97.3612	56.8699	154.459	90.7643	55.2775	133.985		155	1.03093	0.257732	2.57732	74.9347	79.6345	166.58	0.251889	0.251889	1.00756	85.422	15.601	123.785	129.765	82.7676	187.728
160	0	0.454959	-0.22748	112.375	30.9372	151.956	85.0773	50.0455	98.7261	97.3612	56.8699	154.686	89.6269	55.05	134.213		160	1.03093	0.257732	2.57732	74.9347	78.8512	165.796	0.251889	0.251889	1.00756	87.7238	16.3683	123.785	130.548	83.5509	189.295
165	0	0.454959	-0.22748	112.602	30.7097	153.549	84.6224	50.0455	98.4986	97.3612	56.8699	154.459	89.8544	54.8226	135.123		165	1.03093	0.257732	2.57732	74.9347	78.0679	165.013	0.251889	0.251889	1.00756	88.491	17.1355	124.552	130.548	82.7676	188.512
170	0	0.454959	-0.22748	113.057	30.7097	154.004	84.1674	50.0455	98.4986	97.3612	56.8699	154.914	89.172	54.5951	135.578		170	1.03093	0.257732	2.57732	74.9347	78.0679	165.013	0.251889	0.251889	1.00756	89.2583	17.9028	125.32	131.332	82.7676	189.295
175	0	0.454959	-0.22748	112.375	30.4823	156.051	84.1674	50.0455	98.4986	97.5887	56.8699	155.141	89.172	54.3676	135.578		175	1.03093	0.257732	2.57732	73.3681	77.2846	165.796	1.00756	0.251889	1.00756	90.0256	18.6701	126.087	131.332	83.5509	190.862
180	0	0.454959	-0.22748	112.83	30.2548	154.231	83.485	50.0455	98.4986	97.3612	57.0974	155.141	88.4895	53.6852	135.805		180	1.03093	0.257732	3.35052	74.1514	76.5013	165.013	0.251889	0.251889	1.00756	90.7928	18.6701	126.854	132.115	83.5509	190.078
185	0	0.454959	-0.22748	112.375	30.0273	154.686	83.485	50.0455	98.4986	97.3612	57.0974	155.141	88.0346	53.9126	135.805		185	1.03093	0.257732	3.35052	74.1514	77.2846	164.23	0.251889	1.00756	1.00756	91.5601	19.4373	127.621	132.115	83.5509	190.078
190	0	0.454959	-0.22748	112.375	29.7998	154.914	83.03	50.0455	98.0437	97.5887	57.0974	155.596	88.2621	53.4577	136.26		190	1.03093	0.257732	3.35052	73.3681	76.5013	164.23	0.251889	1.00756	1.00756	92.3274	20.2046	127.621	132.898	83.5509	191.645
195	0	0.454959	-0.22748	112.83	29.7998	154.914	82.5751	50.0455	98.0437	97.5887	57.3248	155.369	87.3521	53.4577	136.26		195	1.03093	0.257732	3.35052	73.3681	76.5013	162.663	0.251889	1.00756	1.00756	92.3274	20.9719	129.156	132.115	84.3342	192.428
200	0	0.454959	-0.22748	113.057	29.5723	155.369	82.3476	50.0455	98.0437	97.5887	57.3248	155.823	87.3521	53.6852	136.033		200	1.03093	0.257732	3.35052	71.8016	75.718	164.23	0.251889	1.00756	1.00756	93.0946	20.9719	129.923	132.898	85.1175	192.428
205	0	0.454959	-0.22748	113.967	29.3449	155.369	82.1201	50.0455	97.8162	97.5887	57.3248	156.051	86.8972	53.9126	136.26		205	1.03093	0.257732	3.35052	72.5849	75.718	164.23	0.251889	1.00756	1.00756	93.0946	21.7391	131.458	135.248	85.9008	190.862
210	0	0.454959	-0.22748	113.512	29.1174	154.686	81.8926	50.0455	97.5887	97.3612	57.5523	156.051	86.8972	53.0027	135.578		210	1.03093	0.257732	3.35052	71.8016	74.9347	163.446	-0.503778	1.00756	0.251889	93.0946	22.5064	131.458	135.248	87.4674	190.862
215	0	0.454959	-0.22748	113.512	29.1174	154.914	81.6652	50.0455	97.5887	97.5887	57.5523	155.823	86.6697	53.0027	136.033		215	1.03093	0.257732	3.35052	71.8016	74.9347	162.663	-0.503778	1.00756	0.251889	93.8619	23.2737	132.992	136.815	89.8172	190.862
220	0	0.454959	-0.22748	113.057	28.8899	154.914	81.4377	49.818	97.1338	97.5887	57.3248	156.051	86.6697	52.5478	136.033		220	1.03093	0.257732	4.12371	71.0183	74.9347	161.88	0.251889	1.00756	1.00756	93.8619	23.2737	133.76	137.598	90.6005	190.078
225	0	0.454959	-0.22748	113.512	28.6624	155.823	80.7552	49.818	97.1338	97.5887	57.5523	156.278	86.4422	52.3203	135.578		225	1.80412	0.257732	4.12371	71.0183	74.9347	161.88	-0.503778	1.00756	0.251889	93.8619	24.0409	135.294	139.164	93.7337	190.862
230	0	0.454959	-0.22748	113.285	28.6624	155.369	80.5278	49.818	97.1338	97.3612	57.5523	156.278	85.9873	52.5478	135.578		230	1.03093	0.257732	4.12371	71.0183	74.1514	161.097	-0.503778	1.00756	0.251889	93.8619	24.8082	136.061	140.731	96.0836	190.862
235	0	0.454959	-0.22748	114.65	28.4349	156.051	80.3003	49.818	97.1338	97.5887	57.5523	156.051	86.4422	52.5478	135.805		235	1.03093	1.03093	4.12371	71.0183	74.1514	161.097	0.251889	1.00756	0.251889	94.6292	24.8082	137.596	142.298	97.6501	190.078
240	0	0.454959	-0.22748	113.967	28.2075	156.506	79.8453	49.818	96.9063	97.3612	57.5523	156.278	85.9873	52.3203	135.35		240	1.03093	1.03093	4.12371	70.235	74.1514	161.097	0.251889	1.00756	0.251889	94.6292	25.5754	139.13	143.864	100	190.078
245	0	0.682439	-0.22748	113.967	27.98	155.823	79.6178	49.818	96.6788	97.3612	57.5523	156.051	85.9873	52.0928	135.123		245	1.03093	1.03093	4.12371	71.0183	74.1514	159.53	-0.503778	1.00756	0.251889	94.6292	26.3427	140.665	144.648	102.35	189.295
250	0	0.682439	-0.22748	114.422	27.98	156.733	79.3904	49.5905	96.4513	97.1338	57.5523	156.051	85.5323	52.0928	135.578		250	1.03093	1.03093	4.12371	70.235	74.1514	158.747	0.251889	1.00756	0.251889	94.6292	26.3427	141.432	146.214	105.483	189.295
255	0	0.682439	-0.22748	113.967	27.7525	157.871	79.1629	49.5905	96.4513	97.3612	57.5523	156.506	85.7598	52.0928	135.578		255	1.80412	1.03093	4.89691	70.235	74.1514	157.963	-0.503778	1.00756	0.251889	95.3964	27.11	143.734	146.214	108.616	188.512
260	0	0.682439	-0.22748	114.422	27.7525	157.643	78.7079	49.5905	96.2238	97.3612	57.5523	156.506	85.5323	51.6379	135.35		260	1.80412	1.03093	4.89691	70.235	74.1514	157.18	-0.503778	0.251889	0.251889	95.3964	27.8772	143.734	147.781	110.966	187.728
265	0	0.682439	-0.22748	113.967	27.525	157.416	78.4804	49.5905	95.9964	97.3612	57.5523	156.506	85.5323	51.6379	135.578		265	1.80412	1.03093	4.89691	70.235	74.1514	156.397	-0.503778	0.251889	0.251889	96.1637	27.8772	146.036	148.564	113.316	187.728
270	0	0.682439	-0.22748	114.195	27.2975	157.416	78.253	49.5905	95.7689	97.3612	57.7798	156.278	85.5323	51.4104	134.895		270	1.80412	1.03093	4.89691	70.235	74.1514	156.397	0.251889	0.251889	0.251889	96.1637	28.6445	147.57	148.564	115.666	186.945
275	0	0.682439	-0.22748	114.422	27.0701	157.871	78.0255	49.3631	95.5414	97.1338	57.5523	156.051	85.0773	51.4104	134.668		275	1.80412	1.03093	5.6701	70.235	74.9347	155.614	0.251889	0.251889	0.251889	96.9309	29.4118	148.338	149.347	116.449	186.162
280	0	0.682439	-0.22748	114.877	27.0701	158.098	77.5705	49.3631	95.3139	97.1338	57.7798	156.051	84.8499	51.6379	134.895		280	1.80412	1.03093	5.6701	70.235	74.9347	154.83	0.251889	0.251889	0.251889	97.6982	29.4118	149.872	149.347	116.449	186.162
285	0	0.682439	-0.22748	114.65	26.8426	158.098	77.343	49.3631	95.0864	97.1338	57.7798	156.506	84.8499	51.1829	134.668		285	1.80412	1.03093	5.6701	70.235	74.1514	154.83	0.251889	0.251889	0.251889	98.4655	30.179	150.639	149.347	118.016	185.379
290	0	0.682439	-0.22748	115.332	26.8426	158.553	77.1156	49.3631	95.0864	97.1338	57.7798	156.278	84.8499	50.9554	134.213		290	1.80412	1.03093	5.6701	71.0183	74.9347	154.047	0.251889	0.251889	0.251889	99.2327	30.9463	151.407	149.347	117.232	184.595
295	0	0.682439	-0.22748	114.195	26.6151	158.098	76.8881	49.3631	94.6315	97.1338	57.7798	156.278	84.8499	50.7279	133.758
300	0	0.682439	-0.22748	114.65	26.6151	158.781	76.6606	49.1356	94.404	97.1338	57.5523	156.506	84.6224	50.5005	133.758

## Sheet: Figure 2
Figure 2a														Figure 2b															Fig 2c
Time (hr)	αSyn WT + Buffer			αSyn WT + HTRA1			αSyn WT + HTRA1SA			αSyn WT + HTRA2				Time (hr)	αSyn A53T + Buffer			αSyn A53T + HTRA1			αSyn A53T + HTRA1SA			αSyn A53T + HTRA2
0	-35	-207.5	489	-102.5	-242	459.5	105	-199.5	384.5	31.5	-211.5	319.5		0	61	102.5	-216	208.5	-97	-77	11	133	-113.5	66.5	-66	-234.5
8	319	1628	421	504.5	191	701	140	100.5	557.5	296	258.5	466.5		8	-25	199.5	136	335.5	467	240	99	389	158	35.5	347.5	134
16	2810	3130.5	1686.5	396	297	488.5	234.5	79.5	371	271	3172	441.5		16	2529.5	749.5	1327	650.5	392.5	275	446	70.5	185.5	992	44.5	9777.5
24	3284	3515	2146.5	259	282.5	509.5	355.5	134	398	216.5	2333	401		24	7160	2394.5	2896.5	251	259.5	264	162	55.5	131	620	250	13249.5
32	3474.5	3508.5	2322.5	410.5	429.5	596	259.5	1891.5	488	2576	2560	528		32	15482	6458.5	9593.5	357	655	1118	284	211.5	374	5900	12244	15438
40	3988	3461	2579	428	313	860	204	1334.5	292	1951	2116.5	3894		40	21967.5	13895.5	15249	767	1226	1181	358	420	80.5	6616	16785.5	15852
48	3723.5	3602.5	2494	498.5	1056.5	909.5	237.5	1195.5	402	1839.5	2419	2707.5		48	18967	17850.5	16329.5	941.5	1436.5	1676.5	230.5	90.5	295.5	6707	14638	16160.5
Fig 2d
Hours	αSyn + Buffer				αSyn + HTRA1				αSyn + HTRA1S328A				αSyn + HTRA2				αSyn + Aldolase
24	43.3514	11.0718	24.0493	5.04405	0	0	0	0	6.74959	2.80163	0	3.32082	3.66761	61.2984	76.2543	12.7842	5.11873	44.2971	49.3022	60.6056
48	24.899	88.1546	73.7102	75.2333	0.683387	0	0	0	3.48893	1.19503	44.6191	1.8633	1.78041	96.3023	67.2638	88.6794	67.6572	54.3761	67.7268	99.7964
72	42.5112	82.9001	43.2614	64.085	0	5.36905	0	20.9406	19.6937	1.91582	68.3726	6.87469	55.0158	72.9644	86.5374	17.8295	76.076	52.386	80.1669	59.5136
Fig 2e

## Sheet: Figure 3
Figure 3b
Buffer	HTRA1	HTRA1-SA	Vehicle Control
60.5	35.5	49.44	1.015
16.9167	15.85	41.62	1.28
27.725	12.15	34.55	0.94
Figure 3d
αSyn WT	αSyn WT + HtrA1 WT	αSyn WT + HtrA1-SA	αSyn WT + Aldolase
100	0.5708	1.1024	91.9741
100	0.960828	7.96256	94.7471
100	0.814419	1.43374	124.858
100	1.36392	26.1464	157.079
100	0.401623		115.565
Figure 3e
αSyn A53T	A53T + HtrA1 WT	A53T + HtrA1-SA	A53T + Aldolase
100	1.93785	3.58175	61.7277
100	2.52496	3.34921	92.7731
100	0.821724	1.47417	71.9053
100

## Sheet: Figure 4
Figure 4c																					Figure 4b
																					Time(min)	HTRA1WT			HTRA1ProD			HTRA1PDZ
																					0	444.667	466.667	0	819.667	0	0	1410.67	788.667	0
																					1.00235	1010.67	756.667	0	753.667	0	0	1251.67	641.667	0
																					2.00458	976.667	1084.67	0	830.667	0	0	1151.67	542.667	0
																					3.00667	1206.67	1267.67	194.667	1164.67	0	0	1242.67	447.667	0
																					4.00867	1596.33	1498.33	460.333	1280.33	100.333	100.333	1185.33	498.333	0
																					5.0105	1750	1659	754	1284	272	272	1011	409	0
																					6.01258	2021	1986	1032	1364	71	71	942	241	0
																					7.01495	2237	2147	1261	1513	384	384	875	246	0
																					8.01667	2415.33	2360.33	1541.33	1828.33	355.333	355.333	907.333	126.333	0
																					9.0188	2816.33	2726.33	1481.33	1807.33	409.333	409.333	934.333	179.333	0
																					10.021	3115.33	2974.33	2059.33	1934.33	525.333	525.333	938.333	248.333	0
																					11.023	3256.67	3089.67	2124.67	1961.67	614.667	614.667	928.667	123.667	0
																					12.0251	3454	3423	2407	2045	591	591	790	0	0
																					13.0272	3737.67	3473.67	2674.67	2009.67	708.667	708.667	739.667	129.667	0
																					14.0292	3935.33	3754.33	2938.33	2097.33	797.333	797.333	719.333	4.33333	0
																					15.0314	4333.67	3984.67	3212.67	2277.67	849.667	849.667	706.667	0	0
																					16.0337	4452.33	4144.33	3298.33	2329.33	880.333	880.333	617.333	0	0
Figure 4d							Figure 4e							Figurre 4f							17.0355	4840	4492	3636	2395	932	932	728	0	0
αSyn	αSyn + HTRA1WT	αSyn + HTRA1SA	αSyn + HTRA1ProD	αSyn + HTRA1ProDSA	αSyn + HTRA1PDZ		αSyn	αSyn + HTRA1WT	αSyn + HTRA1SA	αSyn + HTRA1ProD	αSyn + HTRA1ProDSA	αSyn + HTRA1PDZ		αSyn	αSyn + HTRA1WT	αSyn + HTRA1SA	αSyn + HTRA1ProD	αSyn + HTRA1ProDSA	αSyn + HTRA1PDZ		18.0377	5051	4591	3743	2370	1107	1107	686	12	0
100	29.6402	19.1307	20.7339	16.5301	45.9922		99.2862	0	4.14884	0	2.2828	31.6056		100	0.790967	5.7271	0.181524	0.259236	109.877		19.0397	5196.67	5097.67	4160.67	2613.67	1284.67	1284.67	849.667	106.667	0
100	10.0431	6.27996	11.1697	0	6.73538		63.9753	11.9337	14.7444	6.15799	17.6816	91.3855		100	0.537282	0.457013	0.44984	0.411903	90.5592		20.0415	5201	5041	4343	2633	1286	1286	744	5	0
100	23.4163	4.21905	6.96325	0	27.2485		86.8414	9.57285	6.4051	6.012	7.34626	37.9078		100	0.256538	0.348693	0.334297	1.12945	137.002		21.044	5540.67	5350.67	4380.67	2600.67	1322.67	1322.67	692.667	0	0
100	20.8109	6.32763	1.59363	0	98.008																22.0461	5810.33	5441.33	4606.33	2766.33	1218.33	1218.33	613.333	0	0
100	10.7176		7.82852	0	119.781																23.048	5953.67	5669.67	4676.67	2856.67	1517.67	1517.67	614.667	0	0
					89.5946																24.0507	5997.33	5665.33	4871.33	2790.33	1411.33	1411.33	553.333	0	0
					98.0196																25.0525	6109	5812	5104	2883	1507	1507	652	0	0
																					26.0543	6429.67	6011.67	5343.67	2974.67	1642.67	1642.67	772.667	0	0
																					27.0567	6737.67	6350.67	5486.67	3051.67	1776.67	1776.67	715.667	0	0
																					28.0586	6992.33	6540.33	5539.33	3170.33	1734.33	1734.33	637.333	0	0
Figure 4g																					29.0606	6981.33	6779.33	5962.33	3188.33	1837.33	1837.33	667.333	0	0
																					30.0629	7277.33	6944.33	6011.33	3072.33	1884.33	1884.33	667.333	0	0
																					31.0648	7415.33	7024.33	6190.33	3193.33	1936.33	1936.33	567.333	0	0
																					32.0666	7373.67	7106.67	6339.67	3400.67	1930.67	1930.67	716.667	0	0
																					33.0691	7773	7405	6431	3327	2158	2158	744	0	0
																					34.0706	7938.67	7643.67	6694.67	3415.67	2183.67	2183.67	610.667	0	0
																					35.0726	7943	7610	6875	3490	2232	2232	581	0	0
																					36.0749	8101.33	7871.33	6855.33	3682.33	2310.33	2310.33	699.333	0	0
																					37.0768	8407	7897	7146	3619	2357	2357	658	0	0
																					38.0786	8482.33	8142.33	7211.33	3640.33	2403.33	2403.33	560.333	0	0
																					39.081	8741.33	8330.33	7354.33	3687.33	2405.33	2405.33	650.333	0	0
																					40.0828	8713.67	8395.67	7566.67	3660.67	2462.67	2462.67	676.667	0	0
																					41.0847	8960	8426	7643	3844	2542	2542	555	0	0
																					42.087	8890.67	8668.67	7866.67	3957.67	2751.67	2751.67	669.667	0	0
																					43.0885	9057	8689	8026	3934	2674	2674	631	0	0
																					44.0908	9399	9041	8164	4013	2828	2828	717	0	0
																					45.093	9508	9328	8229	4258	2737	2737	583	0	0
																					46.0947	9522.33	9283.33	8297.33	4152.33	2692.33	2692.33	622.333	0	0
																					47.0971	9651.33	9318.33	8489.33	4159.33	2916.33	2916.33	646.333	0	0
Figure 4h																					48.0993	9826.33	9571.33	8684.33	4179.33	2941.33	2941.33	726.333	0	0
HtrA1SA	HTRA1ProDSA	HTRA1PDZ	HTRA2																		49.101	10003.3	9758.33	8889.33	4342.33	2949.33	2949.33	618.333	0	0
1	0.993333	0.395556	1.01556																		50.1031	10156.3	9767.33	8863.33	4394.33	3031.33	3031.33	523.333	0	0
1	0.897196	0.265421	1.16199																		51.1053	10267.7	9946.67	8995.67	4319.67	3069.67	3069.67	642.667	0	0
1	1.26275	0.222353	0.615686																		52.1072	10377	9960	9175	4456	3244	3244	614	0	0
																					53.1095	10183	9972	9202	4494	3236	3236	535	0	0
Figure 4i																					54.1117	10591.3	10274.3	9413.33	4582.33	3186.33	3186.33	569.333	0	0
Protein Concentration (nM)	HTRA1SA			BSA			ProDSA			PDZ											55.1135	10668.3	10358.3	9579.33	4733.33	3228.33	3228.33	692.333	0	0
0	0	0	0	0	0	0	0	0	0	0	0	0									56.1157	10753	10389	9551	4775	3234	3234	516	0	0
7.8125	69.4	17.4	35.6	4.2	-21.8	7.4	35.4	8.4	2	-14	10.6	9.8									57.1178	10988.3	10726.3	9672.33	4941.33	3450.33	3450.33	754.333	0	0
15.625	71.2	24.6	105.8	26.8	27.2	7.6	39.6	0.6	1.8	-40.6	27	64.8									58.1196	11108.7	10805.7	9715.67	4879.67	3495.67	3495.67	709.667	0	0
31.25	67	69.8	37.8	-5.6	34.8	45.8	68.8	29.8	24.2	-1.2	9	48.6									59.1223	11296.3	10980.3	9869.33	4907.33	3603.33	3603.33	667.333	0	0
62.5	113.8	105.6	90.4	31	43.6	19.4	78	46.2	26.6	33.4	-5.8	43									60.1243	11405	10986	9951	4965	3536	3536	621	0	0
125	123.6	94.6	110.2	-2.6	52.6	47.8	78	61.6	88.8	47.6	47	63.2									61.1263	11452.3	11112.3	10340.3	5019.33	3644.33	3644.33	717.333	0	0
250	153.4	142.6	130.6	52.8	67.4	12.4	102.6	80.6	86.2	59.8	72.2	117									62.1287	11528.7	11042.7	10183.7	5116.67	3699.67	3699.67	738.667	0	0
500	147	132.4	137	70.2	21.8	60.4	88.6	67.8	104	16	37.6	110.4									63.1307	11635	11236	10408	5042	3579	3579	510	0	0
1000	140.2	127	120.8	42.8	37.8	56	116.2	91.8	108.2	27	72.4	79.6									64.1328	11705.7	11381.7	10536.7	5340.67	3750.67	3750.67	587.667	0	0
2000	162.6	146.8	150.4	67.6	56	38.8	106	129.6	119.8	28.8	64.2	93.2									65.1354	11774	11476	10462	5370	3899	3899	617	0	0
4000	181.6	152.6	171.2	21.6	30.2	26	130.8	116	99.8	45.6	37.6	109									66.1373	11926	11682	10784	5205	4013	4013	571	0	0
																					67.1393	11965.7	11626.7	10838.7	5289.67	3921.67	3921.67	560.667	0	0
																					68.1418	12131	11787	10973	5391	3791	3791	688	0	0
																					69.1435	12028.7	11810.7	10828.7	5439.67	4087.67	4087.67	591.667	0	0
																					70.1454	12292.7	11966.7	11159.7	5479.67	3954.67	3954.67	687.667	0	0
																					71.1479	12483	12198	11279	5608	4030	4030	738	0	0
																					72.1496	12373	12209	11281	5671	4208	4208	583	0	0
																					73.1516	12671	12377	11394	5821	4445	4445	824	0	0
																					74.154	12680.3	12238.3	11353.3	5844.33	4329.33	4329.33	699.333	0	0
																					75.1557	12887.7	12242.7	11730.7	5800.67	4336.67	4336.67	765.667	0	0
																					76.1578	12898	12551	11636	5676	4486	4486	623	0	0
																					77.1601	13095.3	12757.3	11680.3	6039.33	4358.33	4358.33	804.333	0	0
																					78.162	13002.3	12528.3	11820.3	5868.33	4525.33	4525.33	771.333	0	0
																					79.164	13119	12785	11828	6030	4571	4571	790	0	0
																					80.166	13286.3	12871.3	11952.3	6071.33	4663.33	4663.33	630.333	0	0
																					81.1678	13532.7	12968.7	12137.7	6213.67	4744.67	4744.67	687.667	0	0
																					82.17	13472.3	13003.3	12046.3	6195.33	4807.33	4807.33	706.333	0	0

## Sheet: Figure 5
Figure 5b					Figure 5c
αSyn PFFs	αSyn + HTRA1	αSyn + HTRA1S328A
100	52.7467	69.2926
100	42.1705	84.9144
100	28.2255	53.6458
100	19.5968	40.7983
100	56.3181	63.2426
Figure 5d
Buffer	HTRA1	HTRA1S328A
100	-4.14713	243.79
100	8.32838	418.697
100	23.9335	616.943
100	-30.9669	165.544
100	-4.16579	319.132
Figure 5f
αSyn PFFs	αSyn PFFs + HTRA1 WT	αSyn PFFs + HTRA1S328A	αSyn PFFs + Aldolase
100	47.3126	43.7221	81.9317
100	76.1916	77.8563	101.592
100	36.1796	35.6128	83.3791
100	70.6378	26.8993	73.6609
100	80.2219	90.0056	80.0392
100	100.363	77.3455	80.1877

## Sheet: Figure 6
Figure 6a			Figure 6b				Figure 6c					Figure 6d					Figure 6f
Amino acid position	α-Syn monomer + HTRA1WT		α-Syn PFF + HTRA1WT	α-Syn PFF + HTRA1SA + HTRA1WT	α-Syn PFF + HTRA1ProDSA + HTRA1WT		α-Syn PFF + HTRA1WT	α-Syn PFF + HTRA1SA + HTRA1WT	α-Syn PFF + HTRA1PDSA + HTRA1WT			Amino acid position	α-Syn PFF + HTRA1WT	α-Syn PFF + HTRA1SA + HTRA1WT	α-Syn PFF + HTRA1PDSA + HTRA1WT
0	0		4	12	9		2	9	7			0	0	0	0
1			4	8	9		3	7	7			1
2			3	9	9		2	6	7			2
3												3
4												4
5												5
6												6
7												7
8												8
9												9
10												10
11												11
12												12
13												13
14												14
15												15
16												16
17												17
18												18
19												19
20												20
21												21
22	3.51089											22		9.21326	25.5798
23												23					Figure 6g
24												24					HTRA1PDSA + α-Syn monomer	HTRA1PDSA + α-Syn PFFs	α-Syn monomer only	α-Syn PFFs only
25	11.3132											25	46.1564				1	1.8614	0.119365	0.259208
26												26					1	3.85045	0.263131	0.361539
27												27					1	1.59857	0.214597	0.305912
28												28					1	1.57734	0.205419	0.239447
29												29
30												30
31												31
32												32
33												33
34												34
35												35
36												36
37												37
38												38
39												39
40	1.01292											40	1.28052	2.03297	2.03031
41												41
42												42
43												43
44												44
45												45
46												46
47												47
48												48
49												49
50	11.3132											50	46.1564
51												51
52	1.38224											52		0.684395
53												53
54	4.17008											54		41.8745	5.10489
55	1.66873											55
56												56
57												57
58	0.116089											58
59	0.764416											59
60												60
61												61
62												62
63	2.73698											63
64												64
65												65
66												66
67												67
68												68
69												69
70	1.89713											70
71	6.6417											71
72	5.03902											72			5.04757
73												73
74	1.36296											74		0.789699	16.4881
75	0.516619											75
76	1.82429											76			4.41312
77	10.9868											77		7.30362	5.10489
78												78
79												79
80	0.0160696											80
81												81
82												82
83	0.116089											83
84												84
85												85
86												86
87												87
88												88
89												89
90	0.764416											90
91												91
92	20.3998											92		36.0409	25.9488
93												93
94												94
95	3.84683											95
96	0.24798											96
97												97
98												98
99												99
100												100
101	0.100928											101
102	0.0160696											102
103												103
104												104
105												105
106												106
107												107
108												108
109												109
110												110
111												111
112												112
113	0.24798											113
114												114
115	0.673163											115
116												116
117												117
118												118
119	6.82131											119	6.40663	2.06466	10.2826
120												120
121	0.391205											121
122												122
123	0.100928											123
124												124
125												125
126												126
127												127
128												128
129												129
130												130
131												131
132												132
133												133
134												134
135												135
136												136
137												137
138												138
139												139
140	0											140	0	0	0

## Sheet: Figure 8
Figure 7b							Figure 7c
Vector + PFF	Low HTRA1WT + PFF	High HTRA1WT + PFF	Low HTRA1SA + PFF	High HTRA1SA + PFF	No PFF
100	94.4641	72.1355	87.7642	75.3043	0.529277
100	80.2524	52.4237	63.4832	44.3323	1.04432
100	80.0294	67.0037	50.5349	56.0132	1.81569
Figure 7d
Vector	HTRA1WT	HTRA1△NTD	Vector no PFF
50.4	49.5	57.3	1.72
35.8	39	46.5	0.58
29.7	36.7	48.3	0.61
Figure 7e
Vector	HTRA1WT	HTRA1△NTD
100	75.9343	58.2388
100	90.7836	54.3266
100	90.9721	55.4644
100	92.3875	61.2001
Figure 7f					Figure 7g
Figure 7h			Figure 7i
negative control siRNA	siHTRA1		negative control siRNA	siHTRA1
100	174.496		1	0.0400931
100	125.673		1	0.0544829
100	108.809		1	0.0454177
100	155.608		1	0.0556266
100	129.582

## Sheet: Figure 9
Figure 8b
No treatment	Buffer	αSyn Monomer	αSyn PFFs + Buffer	αSyn PFFs + HTRA1	αSyn PFFs + HTRA1-SA	αSyn PFFs + HTRA2	αSyn PFFs + Aldolase
100	92.7889	87.9168	61.3431	84.9155	92.4555	62.7192	75.06
100	97.7861	90.8545	73.6463	92.1312	90.5575	60.8738	66.509
100	91.8315	73.4871	79.4927	88.865	81.3843	72.3491	93.4873
100	96.9053		76.8129	86.6975	75.3811		58.3482
100	92.5286		60.3304	72.4523	74.6633		67.6557
100	91.5227		62.7323	74.2745	75.7418		83.5616
100	106.748		79.6043	97.7676	78.2344
100

## Sheet: Figure S1
Supplementary Figure 1a											Supplementary Figure 1b																	Supplementary Figure 1c
																												Time (min)	TDP-43			TDP-43-MBP			TDP-43:Aldolase 1:5			TDP-43:HTRA1 1:1			TDP-43:HTRA1 1:3			TDP-43:HTRA1 1:5			TDP-43:HTRAS328A 1:1
																												0	0	0	0	0	0	0		0	0	0	0	0	0	0	0	1.05231e-15	-2.10461e-15	1.05231e-15	0	0	0
																												5	9.32666	8.8717	19.5632	0	0	-0.22748		14.1037	16.606	3.86715	9.55414	13.6488	1.1374	8.18926	0.22748	0.22748	0.682439	1.05231e-15	12.7389	5.45951	9.78162
																												10	27.7525	17.7434	49.5905	0.22748	-0.22748	-0.22748		26.3876	44.131	15.4686	19.5632	34.8044	5.23203	16.3785	0.909918	0.454959	3.63967	0.22748	32.9845	12.7389	26.8426
																												15	47.9982	23.6579	81.4377	0.22748	0	-0.22748		39.5814	58.9172	32.0746	26.6151	54.5951	11.1465	30.4823	1.81984	0.682439	8.41674	0.909918	49.3631	20.2457	46.8608
																												20	64.6042	29.3449	110.328	0	0	-0.454959		50.9554	70.7461	47.0883	31.6197	70.2912	14.3312	41.6288	4.54959	1.1374	12.5114	2.04732	56.6424	33.667	67.5614
																												25	80.5278	33.4395	133.076	0	0	-0.454959		58.6897	82.3476	58.9172	36.3967	79.8453	13.6488	45.9509	6.59691	1.36488	14.7862	3.86715	62.7843	43.6761	85.9873
																												30	93.4941	37.5341	148.317	0	0	-0.454959		63.4668	90.9918	69.8362	40.0364	89.6269	15.2411	47.5432	7.27934	1.59236	15.6961	5.23203	66.6515	46.8608	99.636
																												35	103.731	43.6761	156.278	0	0	-0.454959		66.6515	96.4513	81.8926	43.2211	92.1292	15.0136	47.9982	7.96178	1.59236	15.9236	6.36943	78.7079	48.9081	112.375
																												40	110.1	41.6288	160.146	0	0.22748	-0.454959		68.4713	97.8162	94.6315	45.2684	90.7643	15.2411	47.5432	7.7343	1.59236	15.6961	7.05187	87.5796	50.7279	124.886
																												45	113.285	38.444	161.056	0	0.22748	-0.454959		69.6087	98.7261	99.1811	46.6333	91.4468	15.0136	46.6333	7.7343	1.59236	15.4686	7.27934	83.7125	51.8653	132.393
																												50	114.65	36.8517	160.146	0	0.22748	-0.454959		70.5187	98.0437	93.0391	47.7707	92.8116	15.0136	46.1783	7.50682	1.59236	15.2411	7.27934	82.8025	52.7753	136.488
																												55	114.422	35.9418	159.918	0	0.22748	-0.22748		71.2011	97.8162	92.3567	48.2257	95.3139	15.0136	45.4959	7.27934	1.59236	15.0136	7.27934	85.3048	53.4577	138.763
																												60	114.422	35.7143	157.188	0	0.22748	-0.22748		71.6561	97.3612	91.9017	48.6806	99.1811	15.2411	44.8135	7.27934	1.81984	14.7862	7.27934	88.2621	54.1401	140.127
																												65	113.74	35.4868	155.141	0	0.22748	-0.22748		72.111	96.9063	91.2193	48.9081	100.773	15.2411	44.3585	6.82439	1.59236	14.3312	7.05187	90.0819	54.3676	138.99
																												70	113.057	35.2593	154.459	0	0.22748	-0.22748		72.3385	97.5887	90.7643	49.1356	101.683	15.0136	43.9035	6.82439	1.36488	13.8763	7.05187	91.4468	54.8226	138.99
																												75	112.83	35.0318	153.321	0	0.22748	-0.22748		72.566	96.2238	90.7643	49.3631	101.456	14.5587	43.4486	6.59691	1.1374	13.6488	7.05187	92.3567	55.05	141.947
																												80	112.602	34.8044	151.956	-0.22748	0.454959	-0.22748		72.7934	96.2238	90.3094	49.3631	100.318	13.8763	42.9936	6.59691	1.1374	13.4213	6.82439	93.2666	55.2775	144.904
																												85	112.147	34.3494	152.639	0	0.454959	-0.22748		72.7934	97.1338	90.0819	49.5905	99.1811	14.1037	42.5387	6.14195	1.1374	13.1938	6.59691	94.1765	55.505	146.952
																												90	112.602	34.1219	153.549	0	0.454959	-0.22748		73.0209	97.5887	89.6269	49.818	96.4513	13.8763	42.3112	6.14195	0.909918	13.1938	6.59691	94.6315	55.7325	148.544
																												95	111.237	34.1219	152.184	0	0.454959	-0.22748		73.2484	97.1338	89.3995	49.818	94.859	13.4213	42.0837	5.91447	0.909918	12.9663	6.36943	94.859	55.7325	150.136
																												100	111.465	33.4395	151.956	0	0.454959	-0.22748		73.2484	95.9964	89.172	49.818	94.1765	13.1938	41.8562	5.91447	0.909918	12.7389	6.14195	95.3139	55.96	150.591
																												105	111.01	33.212	151.274	0.22748	0.454959	-0.22748		73.4759	96.6788	88.717	49.818	93.4941	12.9663	41.4013	5.68699	0.909918	12.5114	6.14195	95.7689	55.96	151.046
																												110	112.375	32.9845	150.136	-0.22748	0.454959	-0.22748		73.4759	95.9964	88.2621	50.0455	93.949	12.5114	40.9463	5.45951	0.909918	12.2839	5.91447	95.9964	56.1874	151.729
																												115	111.92	32.9845	152.184	0	0.454959	-0.22748		73.4759	96.9063	88.0346	50.0455	95.5414	12.5114	40.9463	5.45951	0.909918	12.2839	5.91447	96.2238	56.1874	151.956
																												120	112.375	32.7571	153.094	0	0.454959	-0.22748		73.4759	96.6788	87.8071	50.0455	96.2238	12.5114	40.7188	5.23203	0.909918	12.0564	5.68699	96.4513	56.1874	152.411
																												125	112.147	32.5296	152.184	0	0.454959	-0.22748		73.7034	96.6788	87.3521	50.0455	97.1338	12.2839	40.4914	5.00455	0.909918	12.0564	5.68699	96.4513	56.4149	152.639
																												130	111.465	32.3021	150.364	0	0.454959	-0.22748		73.7034	96.6788	86.8972	50.0455	97.3612	12.0564	40.2639	4.77707	0.682439	11.8289	5.45951	96.6788	56.4149	153.094
																												135	111.465	32.0746	150.136	0	0.454959	-0.22748		73.7034	97.8162	86.6697	50.0455	97.8162	12.0564	40.0364	4.77707	0.682439	11.374	5.45951	96.9063	56.6424	153.321
																												140	111.92	31.8471	151.729	0	0.454959	-0.22748		73.7034	97.5887	86.4422	50.0455	98.0437	11.8289	39.8089	4.54959	0.682439	11.374	5.45951	96.9063	56.6424	153.776
Supplementary Figure 1e						Supplementary Figure 1f											Supplementary Figure 1h											145	111.92	31.6197	151.956	0	0.454959	-0.22748		73.7034	99.1811	85.7598	50.0455	98.4986	11.6015	39.5814	4.32211	0.682439	11.1465	5.00455	97.1338	56.6424	154.004
TDP43 + Buffer	TDP43 + HTRA1	TDP43 + HTRA1S328A	TDP43 + HTRA2	MBP-TDP43																								150	111.92	31.3922	153.094	0	0.454959	-0.22748		73.7034	98.2712	85.7598	50.0455	98.2712	11.374	39.354	4.32211	0.682439	11.1465	5.23203	97.1338	56.6424	154.004
82.7403	not determined	53.0389	not determined	8.39584																								155	112.602	31.1647	152.411	0	0.454959	-0.22748		73.7034	98.9536	85.0773	50.0455	98.4986	11.1465	39.354	4.09463	0.682439	10.919	5.00455	97.3612	56.8699	154.459
83.7422	not determined	35.0171	not determined	4.16785																								160	112.375	30.9372	151.956	0	0.454959	-0.22748		73.7034	99.636	85.0773	50.0455	98.7261	10.919	39.1265	4.09463	0.682439	10.919	4.77707	97.3612	56.8699	154.686
84.947	not determined	40.8013	not determined	5.89137																								165	112.602	30.7097	153.549	0	0.454959	-0.22748		73.7034	98.9536	84.6224	50.0455	98.4986	10.919	38.899	3.86715	0.682439	10.919	4.77707	97.3612	56.8699	154.459
																												170	113.057	30.7097	154.004	0	0.454959	-0.22748		73.7034	98.0437	84.1674	50.0455	98.4986	10.919	38.6715	3.86715	0.454959	10.6915	4.77707	97.3612	56.8699	154.914
Supplementary Figure 1g																												175	112.375	30.4823	156.051	0	0.454959	-0.22748		73.7034	98.9536	84.1674	50.0455	98.4986	10.6915	38.444	3.63967	0.454959	10.6915	4.77707	97.5887	56.8699	155.141
FUS + Buffer	FUS + HTRA1	FUS + HTRA1S328A	FUS + HTRA2	GST FUS																								180	112.83	30.2548	154.231	0	0.454959	-0.22748		73.7034	99.4086	83.485	50.0455	98.4986	10.6915	38.444	3.41219	0.454959	10.6915	4.54959	97.3612	57.0974	155.141
107.215	not determined	19.8257	59.5176	15.9231																								185	112.375	30.0273	154.686	0	0.454959	-0.22748		73.7034	99.4086	83.485	50.0455	98.4986	10.4641	38.2166	3.41219	0.454959	10.4641	4.54959	97.3612	57.0974	155.141
93.0201	not determined	18.9428	46.4176	14.6383																								190	112.375	29.7998	154.914	0	0.454959	-0.22748		73.7034	100.091	83.03	50.0455	98.0437	10.4641	37.9891	3.41219	0.454959	10.4641	4.54959	97.5887	57.0974	155.596
108.571	not determined	8.30196	60.4723	23.8103																								195	112.83	29.7998	154.914	0	0.454959	-0.22748		73.7034	99.4086	82.5751	50.0455	98.0437	10.2366	37.7616	3.18471	0.454959	10.2366	4.54959	97.5887	57.3248	155.369
91.2915	not determined	1.71306	37.4252	21.9169																								200	113.057	29.5723	155.369	0	0.454959	-0.22748		73.7034	99.636	82.3476	50.0455	98.0437	10.2366	37.5341	3.18471	0.454959	10.2366	4.09463	97.5887	57.3248	155.823
																												205	113.967	29.3449	155.369	0	0.454959	-0.22748		73.7034	99.4086	82.1201	50.0455	97.8162	10.0091	37.5341	2.95723	0.22748	10.2366	4.32211	97.5887	57.3248	156.051
																												210	113.512	29.1174	154.686	0	0.454959	-0.22748		73.7034	99.8635	81.8926	50.0455	97.5887	10.0091	37.5341	2.95723	0.22748	10.0091	4.32211	97.3612	57.5523	156.051
																												215	113.512	29.1174	154.914	0	0.454959	-0.22748		73.7034	99.8635	81.6652	50.0455	97.5887	9.78162	37.3066	2.72975	0.22748	10.0091	4.32211	97.5887	57.5523	155.823
																												220	113.057	28.8899	154.914	0	0.454959	-0.22748		73.4759	100.318	81.4377	49.818	97.1338	9.78162	37.3066	2.72975	0.22748	10.0091	4.09463	97.5887	57.3248	156.051
																												225	113.512	28.6624	155.823	0	0.454959	-0.22748		73.7034	100.318	80.7552	49.818	97.1338	9.78162	37.0792	2.50227	0.22748	9.78162	4.09463	97.5887	57.5523	156.278
																												230	113.285	28.6624	155.369	0	0.454959	-0.22748		73.4759	100.318	80.5278	49.818	97.1338	9.55414	37.0792	2.50227	0.22748	9.78162	3.86715	97.3612	57.5523	156.278
																												235	114.65	28.4349	156.051	0	0.454959	-0.22748		73.7034	99.8635	80.3003	49.818	97.1338	9.55414	37.0792	2.50227	0.22748	9.78162	3.86715	97.5887	57.5523	156.051
																												240	113.967	28.2075	156.506	0	0.454959	-0.22748		73.4759	100.318	79.8453	49.818	96.9063	9.55414	37.0792	2.2748	0.22748	9.55414	3.86715	97.3612	57.5523	156.278
																												245	113.967	27.98	155.823	0	0.682439	-0.22748		73.7034	100.091	79.6178	49.818	96.6788	8.8717	37.0792	2.2748	0.22748	9.55414	3.63967	97.3612	57.5523	156.051
																												250	114.422	27.98	156.733	0	0.682439	-0.22748		73.4759	100.091	79.3904	49.5905	96.4513	9.32666	37.0792	2.04732	0.22748	9.55414	3.63967	97.1338	57.5523	156.051
																												255	113.967	27.7525	157.871	0	0.682439	-0.22748		73.7034	100.318	79.1629	49.5905	96.4513	9.09918	37.0792	2.04732	0.22748	9.32666	3.63967	97.3612	57.5523	156.506
																												260	114.422	27.7525	157.643	0	0.682439	-0.22748		73.7034	100.773	78.7079	49.5905	96.2238	9.09918	37.0792	2.04732	1.05231e-15	9.32666	3.63967	97.3612	57.5523	156.506
																												265	113.967	27.525	157.416	0	0.682439	-0.22748		73.7034	101.683	78.4804	49.5905	95.9964	9.09918	37.0792	1.81984	1.05231e-15	9.09918	3.41219	97.3612	57.5523	156.506
																												270	114.195	27.2975	157.416	0	0.682439	-0.22748		73.7034	101.456	78.253	49.5905	95.7689	8.8717	37.0792	1.81984	1.05231e-15	9.32666	3.41219	97.3612	57.7798	156.278
																												275	114.422	27.0701	157.871	0	0.682439	-0.22748		73.7034	102.138	78.0255	49.3631	95.5414	8.8717	37.0792	1.59236	1.05231e-15	9.09918	3.41219	97.1338	57.5523	156.051
																												280	114.877	27.0701	158.098	0	0.682439	-0.22748		73.7034	102.821	77.5705	49.3631	95.3139	8.8717	36.8517	1.59236	1.05231e-15	9.09918	3.41219	97.1338	57.7798	156.051
																												285	114.65	26.8426	158.098	0	0.682439	-0.22748		73.7034	102.593	77.343	49.3631	95.0864	8.64422	36.6242	1.59236	1.05231e-15	9.09918	3.41219	97.1338	57.7798	156.506
Supplementary Figure 1d																												290	115.332	26.8426	158.553	0	0.682439	-0.22748		73.7034	102.821	77.1156	49.3631	95.0864	8.64422	36.3967	1.36488	1.05231e-15	9.09918	3.18471	97.1338	57.7798	156.278
Time (min)	FUS				FUS:HTRA1 1:5				FUS:HTRA1S328A 1:5				FUS:HTRA2 1:5				GST-FUS											295	114.195	26.6151	158.098	0	0.682439	-0.22748		73.7034	103.276	76.8881	49.3631	94.6315	8.64422	36.1692	1.36488	1.05231e-15	9.09918	3.18471	97.1338	57.7798	156.278
0	-0.15129	1.35747	1.93322	1.15512	5.29501	4.97738	7.02988	6.76568	3.78215	5.42986	7.02988	5.44555	1.51286	2.41327	4.74517	4.62046	0.302572	0.754148	2.6362	2.9703								300	114.65	26.6151	158.781	0	0.682439	-0.22748		73.7034	103.731	76.6606	49.1356	94.404	8.41674	35.7143	1.36488	-0.22748	8.8717	3.18471	97.1338	57.5523	156.506
5	-0.30257	1.20664	1.75747	1.32013	5.14372	4.97738	6.85413	6.60066	4.08472	5.27904	6.85413	5.77558	1.51286	2.11161	4.56942	4.62046	0.151286	0.603318	2.46046	2.9703
10	-0.45386	1.20664	1.75747	1.15512	4.68986	4.82655	6.50264	6.27063	3.63086	5.27904	6.50264	5.44555	1.059	2.11161	4.39367	4.45545	0	0.754148	2.46046	2.80528
15	-0.30257	1.05581	1.58172	1.15512	4.53858	4.52489	6.15114	5.94059	3.78215	4.97738	6.15114	5.11551	1.21029	1.96078	4.21793	4.45545	0.151286	0.603318	2.46046	2.64026
20	-0.15129	0.904977	1.58172	0.990099	4.53858	4.22323	5.97539	5.77558	3.63086	4.82655	5.97539	4.78548	1.36157	1.80995	4.21793	4.29043	0.453858	0.603318	2.28471	2.64026
25	-0.30257	1.05581	1.58172	0.990099	4.08472	4.0724	5.6239	5.44555	3.177	4.67572	5.6239	4.62046	1.21029	1.96078	4.39367	4.62046	0.151286	0.603318	2.28471	2.47525
30	-0.30257	1.05581	1.40597	0.990099	3.93343	3.77074	5.44815	5.28053	3.02572	4.52489	5.44815	4.45545	1.51286	2.11161	7.73287	8.08581	0.302572	0.603318	2.28471	2.47525
35	0.302572	0.904977	1.40597	0.990099	4.23601	3.61991	5.27241	5.11551	3.47958	4.37406	5.27241	4.29043	4.38729	3.77074	18.9807	19.3069	0.75643	0.603318	2.28471	2.47525
40	0.302572	0.904977	1.40597	0.990099	4.08472	3.46908	5.09666	5.11551	3.32829	4.22323	5.27241	4.12541	9.83358	8.29563	31.6345	31.6832	0.75643	0.603318	2.10896	2.31023
45	0	0.904977	1.93322	1.48515	3.63086	3.31825	5.09666	4.9505	2.87443	4.0724	5.09666	4.12541	16.6414	15.3846	41.4763	41.2541	0.453858	0.452489	2.10896	2.31023
50	0.605144	1.65912	3.16344	2.80528	3.78215	3.31825	4.92091	4.9505	2.87443	4.0724	4.92091	3.9604	23.9032	22.9261	49.0334	48.6799	0.605144	0.452489	2.28471	2.31023
55	2.42057	3.46908	6.85413	6.43564	4.38729	3.31825	4.92091	4.78548	3.47958	3.92157	4.92091	3.9604	31.0136	29.1101	54.6573	54.6205	1.21029	0.603318	2.28471	2.64026
60	6.20272	9.50226	23.0228	22.4422	4.38729	3.61991	5.09666	4.9505	3.32829	4.0724	5.09666	4.12541	36.7625	34.3891	59.051	59.571	1.059	0.904977	2.6362	2.9703
65	19.8185	24.4344	38.8401	37.1287	4.99244	3.77074	4.92091	4.9505	3.78215	4.0724	4.92091	4.12541	42.5114	38.3107	62.5659	63.5314	1.36157	1.20664	2.9877	3.30033
70	33.2829	37.4057	52.1968	50	6.05144	4.0724	4.92091	4.9505	4.99244	4.22323	4.92091	3.9604	48.1089	42.0814	65.3779	66.8317	2.118	1.5083	3.16344	3.63036
75	45.3858	49.4721	63.6204	60.8911	6.35401	4.22323	4.92091	4.9505	5.44629	4.37406	4.92091	3.9604	52.1936	45.7014	67.6626	69.472	2.118	1.80995	3.51494	3.79538
80	56.4297	59.5777	72.5835	69.637	7.11044	4.52489	4.92091	4.9505	6.20272	4.52489	4.92091	3.9604	56.1271	48.8688	69.42	71.6172	2.57186	2.11161	3.69069	4.12541
85	65.6581	67.7225	79.2619	76.2376	7.86687	4.67572	4.92091	4.9505	7.26173	4.67572	4.92091	3.9604	59.4554	52.0362	70.826	73.5974	3.32829	2.41327	3.86643	4.45545
90	72.3147	74.0573	84.3585	81.3531	7.86687	4.82655	4.92091	4.9505	7.5643	4.97738	4.92091	3.9604	61.4221	54.902	72.0562	75.0825	3.47958	2.5641	4.21793	4.62046
95	77.1558	78.8839	88.0492	85.1485	7.41301	4.97738	4.92091	4.9505	7.41301	5.42986	4.92091	3.9604	62.7837	57.1644	73.2865	76.0726	3.177	2.86576	4.39367	4.9505
100	81.6944	82.5038	90.5097	87.9538	8.01815	5.12821	4.92091	4.9505	8.16944	5.88235	4.74517	3.9604	64.5991	59.1252	73.9895	76.8977	3.93343	3.01659	4.56942	5.11551
105	84.2663	85.5204	92.2671	89.934	7.5643	5.27904	4.74517	4.78548	7.86687	6.33484	4.74517	3.9604	65.2042	60.9351	74.8682	77.5578	3.63086	3.31825	4.74517	5.28053
110	87.5945	87.632	93.3216	91.2541	8.92587	5.42986	4.92091	4.78548	9.37973	6.78733	4.74517	3.9604	67.3222	62.1418	75.5712	78.0528	5.14372	3.46908	4.92091	5.61056
115	88.351	89.2911	94.2004	92.4092	7.86687	5.42986	4.74517	4.78548	8.47201	7.23982	4.74517	3.9604	67.171	63.1976	76.0984	78.5478	4.23601	3.61991	4.92091	5.77558
120	90.0151	90.6486	94.7276	93.2343	8.32073	5.58069	4.74517	4.78548	8.92587	7.54148	4.74517	3.9604	68.23	64.1026	76.6257	78.8779	4.84115	3.77074	5.09666	5.94059
125	90.6203	91.7044	95.2548	93.7294	7.86687	5.58069	4.74517	4.78548	8.6233	7.69231	4.74517	3.9604	68.23	65.0075	76.9771	79.2079	4.53858	4.0724	5.27241	6.10561
130	92.2844	92.4585	95.6063	94.2244	8.47201	5.58069	4.74517	4.78548	9.37973	7.84314	4.74517	3.9604	69.4402	65.6109	77.3286	79.3729	5.59758	4.22323	5.27241	6.27063
135	93.1921	93.3635	95.7821	94.5545	8.6233	5.58069	4.74517	4.78548	9.53101	7.99397	4.74517	3.9604	70.0454	66.0633	77.6801	79.5379	5.90015	4.37406	5.44815	6.43564
140	94.0999	94.1176	95.9578	94.8845	8.92587	5.58069	4.74517	4.78548	9.83358	8.1448	4.74517	3.9604	70.8018	66.365	78.0316	79.5379	6.35401	4.52489	5.6239	6.60066
145	94.0999	94.721	96.1336	95.2145	8.32073	5.58069	4.74517	4.78548	9.53101	8.29563	4.74517	3.9604	70.4992	66.6667	78.2074	79.5379	6.05144	4.67572	5.6239	6.76568
150	94.705	95.4751	96.3093	95.3795	8.47201	5.58069	4.74517	4.78548	9.6823	8.29563	4.74517	3.9604	70.9531	66.9683	78.3831	79.3729	6.35401	4.82655	5.79965	6.93069
155	95.4614	95.9276	96.4851	95.7096	8.77458	5.58069	4.74517	4.78548	9.83358	8.29563	4.74517	3.9604	71.407	66.9683	78.5589	79.3729	6.80787	4.97738	5.79965	6.93069
160	95.3101	96.5309	96.6608	95.8746	8.47201	5.42986	4.74517	4.78548	9.6823	8.29563	4.74517	3.9604	71.2557	66.8175	78.7346	79.3729	6.5053	4.97738	5.79965	7.09571
165	95.4614	96.8326	96.8366	96.0396	8.16944	5.42986	4.92091	4.78548	9.37973	8.29563	4.92091	3.9604	71.1044	66.8175	78.9104	79.2079	6.5053	5.12821	6.15114	7.26073
170	96.2178	97.2851	97.0123	96.2046	8.6233	5.42986	4.92091	4.78548	9.83358	8.29563	4.92091	3.9604	71.7095	66.9683	78.9104	79.2079	7.11044	5.27904	6.15114	7.42574
175	96.3691	97.4359	97.1881	96.5346	8.6233	5.42986	4.92091	4.78548	9.6823	8.29563	4.92091	3.9604	71.7095	66.8175	78.9104	79.0429	7.11044	5.27904	6.32689	7.42574
180	95.6127	97.5867	97.1881	96.6997	7.71558	5.42986	4.92091	4.78548	8.77458	8.29563	4.92091	3.9604	70.9531	66.9683	78.9104	79.0429	6.35401	5.42986	6.32689	7.59076
185	95.9153	98.0392	97.3638	97.0297	7.86687	5.42986	4.92091	4.9505	8.92587	8.1448	4.92091	4.12541	71.1044	66.8175	78.9104	79.0429	6.65658	5.42986	6.32689	7.75578
190	96.0666	98.6425	97.5395	97.1947	7.86687	5.58069	4.92091	4.9505	9.07716	8.29563	4.92091	4.12541	71.2557	66.8175	79.0861	78.8779	6.80787	5.73152	6.50264	7.92079
195	95.9153	98.19	97.5395	97.3597	7.41301	5.58069	4.92091	4.9505	8.6233	8.29563	4.92091	4.12541	70.8018	66.9683	79.0861	78.7129	6.5053	5.73152	6.50264	7.92079
200	96.2178	98.6425	97.7153	97.6898	7.5643	5.42986	4.92091	4.9505	8.6233	8.29563	4.92091	4.12541	71.1044	66.6667	79.0861	78.5478	6.65658	5.88235	6.50264	8.08581
205	96.3691	98.6425	97.891	97.6898	7.41301	5.42986	4.92091	4.78548	8.6233	8.1448	4.92091	4.12541	71.1044	66.5158	78.9104	78.3828	6.65658	5.88235	6.50264	8.08581
210	96.5204	98.6425	98.0668	97.8548	7.5643	5.42986	4.92091	4.78548	8.77458	8.1448	4.92091	4.12541	71.2557	66.5158	78.9104	78.3828	6.95915	5.88235	6.67838	8.25083
215	96.6717	98.7934	98.0668	98.0198	7.5643	5.58069	4.92091	4.78548	8.6233	8.29563	4.92091	4.12541	71.1044	66.6667	78.9104	78.0528	6.95915	6.18401	6.67838	8.25083
220	96.9743	99.2459	98.2425	98.1848	7.5643	5.58069	4.92091	4.78548	8.6233	8.1448	4.92091	4.12541	70.9531	66.6667	78.9104	78.0528	7.11044	6.18401	6.67838	8.25083
225	97.1256	98.9442	98.4183	98.3498	7.41301	5.27904	4.92091	4.78548	8.6233	7.99397	4.92091	4.12541	70.9531	66.365	78.7346	77.8878	7.11044	6.03318	6.85413	8.41584
230	97.5794	98.9442	98.4183	98.3498	7.71558	5.27904	4.92091	4.78548	8.77458	7.99397	4.92091	4.12541	71.2557	66.2142	78.7346	77.7228	7.5643	6.18401	6.85413	8.41584
235	96.9743	99.5475	98.594	98.3498	6.80787	5.27904	4.92091	4.78548	7.86687	7.99397	4.92091	4.12541	70.0454	66.2142	78.5589	77.5578	6.65658	6.18401	6.85413	8.41584
240	98.1846	99.6983	98.7698	98.5148	7.86687	5.27904	4.92091	4.78548	8.77458	7.84314	4.92091	4.12541	71.1044	66.0633	78.5589	77.3927	7.71558	6.18401	6.85413	8.58086
245	97.882	100	98.7698	98.5148	7.26173	5.42986	4.92091	4.78548	8.32073	7.99397	4.92091	4.12541	70.4992	66.0633	78.5589	77.2277	7.26173	6.33484	6.85413	8.58086
250	98.4871	99.3967	98.7698	98.5148	7.41301	5.42986	4.92091	4.78548	8.47201	7.99397	4.92091	4.12541	70.6505	65.9125	78.5589	77.0627	7.5643	6.33484	7.02988	8.58086
255	98.3358	99.6983	98.9455	98.6799	7.41301	5.27904	4.92091	4.78548	8.32073	7.99397	4.92091	4.12541	70.4992	65.6109	78.3831	76.8977	7.5643	6.48567	7.02988	8.58086
260	99.0923	99.5475	98.9455	98.6799	7.71558	5.27904	4.92091	4.78548	8.77458	7.84314	4.92091	4.12541	70.8018	65.6109	78.2074	76.7327	8.01815	6.48567	7.02988	8.74587
265	98.4871	99.3967	99.1213	98.6799	6.95915	5.27904	4.92091	4.78548	8.01815	7.84314	4.92091	4.12541	69.8941	65.6109	78.2074	76.5677	7.41301	6.48567	7.02988	8.74587
270	99.5461	99.8492	99.1213	98.8449	7.86687	5.27904	4.92091	4.78548	8.92587	7.84314	4.92091	4.12541	70.6505	65.46	78.0316	76.4026	8.32073	6.48567	7.02988	8.74587
275	99.5461	99.8492	99.297	98.8449	7.71558	5.27904	4.92091	4.78548	8.6233	7.84314	4.92091	4.12541	70.1967	65.3092	78.0316	76.2376	8.16944	6.48567	7.02988	8.74587
280	99.8487	99.5475	99.297	98.8449	7.71558	5.27904	4.92091	4.78548	8.77458	7.69231	4.92091	4.12541	70.348	65.0075	77.8559	76.2376	8.47201	6.48567	7.20562	8.74587
285	100	100	99.297	99.1749	7.86687	5.12821	4.92091	4.9505	8.92587	7.69231	4.92091	4.29043	70.348	65.0075	77.6801	76.0726	8.6233	6.6365	7.20562	9.07591
290	99.5461	100	99.4728	99.1749	7.26173	5.12821	4.92091	4.9505	8.47201	7.69231	4.92091	4.29043	69.7428	64.8567	77.6801	76.0726	8.16944	6.6365	7.20562	9.07591
[truncated: 15 more columns]

## Sheet: Figure S2
Supplementary Figure 2a
αSyn + Buffer	αSyn + HTRA1	αSyn + HTRA1S328A	αSyn + HTRA2	αSyn + Aldolase
100	30.7273	41.1953	94.4935	111.934
100	47.2483	7.18387	33.5247	38.0339
100	72.4209	39.0038	34.2397	44.7161
Supplementary Figure 2b						Supplementary Figure 2c

[truncated: 6 more sheets: Figure S3, Figure S4, Figure S5, Figure S6, Figure S7, Figure S8]
